# Supplementary material for: Comparative clinical trials in psychotherapy: Have large effects been replicated?
Source: Epidemiol Psychiatr Sci. 2020 May 15;29:e128. doi: 10.1017/S2045796020000402 (PMC7232123; doi:10.1017/S2045796020000402)
Supplement: Supplementary file 1 [file S2045796020000402sup001.zip]

Archive with 2 entries (2 files):
- Table_4-Replication_Attempts_Revised.docx
- Table_5-Exemplar_Replication_Comparison.docx
